# Supplementary material for: CamOptimus: a tool for exploiting complex adaptive evolution to optimize experiments and processes in biotechnology
Source: Microbiology (Reading). 2017 Jun 21;163(6):829–39. doi: 10.1099/mic.0.000477 (PMC5817226; doi:10.1099/mic.0.000477)
Supplement: Supplementary File 3 [file mic-163-829-s003.xlsx]

## Sheet: ODbi
	x1	x2	x3	x4	x5	x6	x7	replicate 1	replicate 2	replicate 3													R2
case	(NH4)2HPO4	KCl	MgSO4.7.H2O	FeSO4	CaCl2	glycerol	pH	ODbi	ODbi	ODbi	model 1	model 2	model 3	model 4	model 5	model 6	model 7	model 8	model 9	model 10		model 1	0.468	ypred=(1180590249069449.*x(:,1))./9007199254740992 + (1180590249069449.*x(:,3))./9007199254740992 + (5228474327863775.*x(:,5))./562949953421312 - (5228474327863775.*x(:,7))./562949953421312 + (1112748147564693.*x(:,4) + (1112748147564693.*x(:,5))./x(:,2) - 9485844133544738.4171)./(105553116266496.*x(:,5) + 35184372088832.*x(:,7)) + (1180590249069449.*x(:,3))./(9007199254740992.*x(:,1)) + (5228474…
generation 1-1	4.4194	2.4194	2.371	0.0355	0.0226	6.58065	6.2258	11.4	11.8	16.5	11.4035	12.5084	11.9519	12.5066	11.8337	10.9926	11.3608	11.2797	9.85974	12.0822		model 2	0.503	ypred=(3120635187889505.*x(:,7))./9007199254740992 - (3120635187889505.*x(:,6))./9007199254740992 + (6833915598728267.*x(:,7).*(x(:,5) + x(:,7)))./2251799813685248 - (3120635187889505.*x(:,7).^2.*(x(:,5) + x(:,7)))./9007199254740992 - (3120635187889505.*x(:,7))./(9007199254740992.*x(:,2)) + (3970377851085567.*x(:,4).*(x(:,3) - x(:,5)))./(562949953421312.*(x(:,6) - 8.0992).*(x(:,1) - x(:,4))) + (3…
generation 1-2	6.5484	3.2097	14.5323	0.2368	0.0742	9.87096	6.7419	16.5	20	21.5	10.749	12.8957	11.0206	11.1793	12.7785	12.324	10.4614	10.4697	10.2545	10.4383		model 3	0.442	ypred=(7919862754076185.*x(:,7).^3)./9007199254740992 - (5165462665011121.*x(:,2) + 10330925330022242.*x(:,4) - 5165462665011121.*x(:,7))./(9007199254740992.*x(:,1) - 9007199254740992.*x(:,3) + 9007199254740992.*x(:,5)) - (4057610463566295.*x(:,7) - 4057610463566295.*x(:,2) + (4057610463566295.*x(:,6))./x(:,2))./(562949953421312.*x(:,1) + 562949953421312.*x(:,3) + 562949953421312.*x(:,7) - 171665…
generation 1-3	12.2258	1.1774	10.7903	0.1129	0.0845	11.6129	5.0645	10.525	15.9	16.3	14.2846	13.4899	14.5682	14.1195	14.6443	13.544	14.339	15.1661	13.9863	13.3015		model 4	0.454	ypred=(3701197069997423.*x(:,5) - 5308256837790304.0666)./(4398046511104.*x(:,5) + 4398046511104.*x(:,7) + 15599431170234.7776) - (8287848136156253.*x(:,7))./562949953421312 - (5231932055450405.*x(:,5))./(8796093022208.*x(:,2) + 8796093022208.*x(:,3) + 17592186044416.*x(:,4)) - (8287848136156253.*x(:,5))./562949953421312 - (5198474549009379.*(x(:,2) + x(:,6)./x(:,2) - 1.4342).*(x(:,2) - 0.3901982…
generation 1-4	20.0323	1.1774	6.1129	0.3761	0.0716	6.58065	3.6452	6.4	5.4	7.2	8.92395	9.03408	8.53921	9.16706	7.27342	9.65654	8.07797	5.10485	8.32446	7.45564		model 5	0.645	ypred=(1650174830428141.*x(:,1).*x(:,4) - (1650174830428141.*x(:,3))./x(:,2))./(1125899906842624.*x(:,1) + 1125899906842624.*x(:,7) - (1125899906842624.*x(:,7))./x(:,4)) - (58754879236269793.5021.*x(:,5) - 8693993761008241.*x(:,3).*x(:,5))./(281474976710656.*x(:,3) - 1958249560473704.8576) - (5064953596369329.*x(:,6) - 5064953596369329.*x(:,7))./(144115188075855872.*x(:,2).*x(:,4).*(x(:,7) - 6.40…
generation 1-5	18.6129	3.3226	12.6613	0.4845	0.0768	6.96774	6.2258	16.5	11	10.4	14.155	14.2884	15.8923	14.8696	13.7506	13.6967	13.2839	12.4971	13.9162	14.327		model 6	0.4785	ypred=(923655913101993.*x(:,1))./4503599627370496 + (2113120728162777.*x(:,5))./35184372088832 - (923655913101993.*x(:,6))./4503599627370496 + (2113120728162777.*x(:,7))./70368744177664 - (0.045787822002009529561685323548561.*x(:,2))./x(:,4) - (923655913101993.*x(:,6))./(4503599627370496.*x(:,2)) - (8836770230893747.*(x(:,7) + 4.377).*(x(:,5) + x(:,7)))./4503599627370496 - (1166184263849393.*x(:,…
generation 1-6	15.7742	2.871	7.0484	0.4381	0.1	8.32257	5.9677	22.5	23.2	20.5	16.2221	23.0263	16.4994	16.2545	21.2732	17.9684	22.5319	22.2026	23.5261	16.8781		model 7	0.578	ypred=(3541828979713231.*x(:,7) - 24532832610881665.8446)./(1125899906842624.*x(:,3) - 1125899906842624.*x(:,4)) - (3541828979713231.*x(:,7) - 26990507739904676.8355)./(2251799813685248.*x(:,2)) + (6581482893258917.*x(:,1))./(9223372036854775808.*x(:,4).*(x(:,7) - 6.7745)) + (6581482893258917.*x(:,1).*(x(:,1) + x(:,7)))./(9223372036854775808.*x(:,4)) + (6745305933536715.*x(:,4))./(281474976710656…
generation 1-7	11.5161	3.8871	0.5	0.2368	0.0432	11.6129	6.871	10.5	17	10.7	11.905	8.47284	8.46145	11.0117	10.16	10.7231	10.531	10.7251	10.2222	7.95346		model 8	0.534	ypred=(1251834434272545.*x(:,4))./562949953421312 - 0.83107398404782995653568239115519.*x(:,2) - (1251834434272545.*x(:,7))./562949953421312 + (1251834434272545.*x(:,5).*(x(:,1) - x(:,6)))./(562949953421312.*x(:,2)) - (6007435796364403.*x(:,5).^2)./(1099511627776.*x(:,3).^2.*(x(:,3) - 7.1649)) - (5624480947338905.*x(:,5))./(2199023255552.*x(:,3).*(x(:,3) + x(:,6)).*(x(:,7) - 3.4936)) - (331146493…
generation 1-8	11.5161	2.7581	9.3871	0.469	0.0226	9.29031	6.7419	7.3	10.5	13.2	11.3801	12.0575	10.5752	10.7992	11.8458	10.8247	11.4587	11.4357	11.0096	10.1878		model 9	0.645	ypred=0.47394343585814639863845743050774.*x(:,7) + (7043667876251841.*x(:,1).*x(:,7))./288230376151711744 - (7043667876251841.*x(:,6))./(288230376151711744.*x(:,4)) + ((830890420800839.*x(:,6))./x(:,4) - (830890420800839.*x(:,7))./x(:,4))./(18014398509481984.*x(:,7) - 107023541544832466.944) + (3767715134481487.*x(:,7).^2.*(x(:,2) - x(:,6)).*(x(:,5) + x(:,7) - 6.7954))./144115188075855872 + (8732…
generation 1-9	9.3871	0.5	3.7742	0.3916	0.0794	6.38709	4.5484	8.6	6.9	14.3	7.49163	7.76935	7.22069	6.83894	7.90416	8.00805	8.47461	8.70843	6.73068	8.16051		model 10	0.481	ypred=(8227609509804809.*x(:,3).*x(:,6).*(x(:,1) - x(:,6)))./(18446744073709551616.*x(:,2).*x(:,5).*(x(:,2) - x(:,4))) - (7736565113969077.*x(:,7).*(x(:,5) - 2.6791).*(x(:,7) - 0.0802).^2)./36028797018963968 - (752.35575932663190241100892308168.*x(:,5).*(x(:,2) - 4.9483).*(x(:,2) - x(:,4)))./x(:,7).^2 - 0.068190687706811260224842863308936.*x(:,7).^3.*(x(:,7) - 0.0104) - 6277317809217165./28147497…
generation 1-10	24.2903	3.4355	7.0484	0.5	0.069	6.77418	6.2258	16.7	16.8	16.7	16.0569	14.763	15.6579	15.5181	18.2001	16.6955	17.5114	16.856	14.6563	13.6939
generation 1-11	14.3548	1.0645	3.7742	0.4071	0.0535	8.32257	5.7097	12.5	18.6	16.7	12.9589	15.6976	13.4035	12.963	12.3741	13.2458	11.9442	13.54	12.3577	12.7855
generation 1-12	10.8065	1.8548	14.0645	0.3452	0.0484	10.8387	3.5161	3.7	5	5	4.75115	4.26424	7.52012	5.08528	4.44726	6.51029	5.23064	2.97481	4.76545	4.49396
generation 1-13	10.8065	0.8387	11.2581	0.3916	0.069	11.8064	5.7097	5.6	5.8	18.9	7.67721	12.4874	6.13637	8.69569	6.42625	10.0007	7.27305	6.35227	6.69295	7.40833
generation 1-14	10.0968	1.0645	0.9677	0.0355	0.0432	8.51613	5.0645	8.3	6.6	14.8	9.14482	10.1042	10.2143	8.02226	10.6401	8.71498	10.4942	10.16	7.49174	9.33142
generation 1-15	19.3226	0.9516	1.4355	0.3142	0.0871	10.258	4.2903	4	6	7.6	7.53073	9.17743	9.50594	6.95022	6.13302	6.45368	6.03311	6.31022	8.06979	7.17329
generation 1-16	21.4516	2.3065	4.2419	0.0819	0.0794	10.6452	4.4194	14.5	15.9	16.3	14.879	11.9436	12.8531	15.6257	12.5846	14.8486	15.2234	14.4282	14.4694	16.7086
generation 2-1	6.5484	3.2097	14.5323	0.2368	0.02	6.58065	6.2258	12.5	13.4	10.6	10.2174	10.3308	13.8954	10.7498	11.6243	10.7016	13.3704	11.9216	12.0705	11.6836
generation 2-2	4.4194	2.4194	2.371	0.0355	0.069	9.87096	6.7419	11.6	9.7	9.8	8.28124	9.8022	8.41286	9.21099	8.53164	8.63531	8.86992	9.81783	8.85093	11.4669
generation 2-3	12.2258	1.1774	10.7903	0.1129	0.0794	11.6129	6.7419	11.6	9.8	12.2	11.6957	9.85968	11.1487	10.5408	9.45961	10.5353	10.9431	11.7514	10.5759	9.67615
generation 2-4	6.5484	3.2097	14.5323	0.2368	0.069	9.87096	5.0645	13.1	11	10	14.6411	14.5305	15.2951	14.1017	13.3089	15.1765	15.2691	14.0623	14.2818	13.5857
generation 2-5	4.4194	2.4194	10.7903	0.3606	0.0794	11.6129	5.0645	14.9	15.7	12.4	14.0911	13.048	13.7855	14.2413	14.0898	14.067	14.9287	14.2651	14.4786	14.2759
generation 2-6	12.2258	1.1774	0.5	0.0355	0.02	6.58065	6.2258	11.8	11.8	10.8	10.6321	11.6578	11.0054	10.1867	10.4187	11.3852	11.5223	9.48593	11.6639	11.664
generation 2-7	12.2258	3.3226	12.6613	0.4845	0.0794	6.96774	6.2258	10.5	10.4	9.2	13.4236	12.1452	12.4091	14.2762	13.7499	12.4888	12.3588	12.2485	12.9348	14.0722
generation 2-8	18.6129	1.1774	10.7903	0.1129	0.0794	11.6129	5.0645	20.9	18.6	16	15.0407	14.8456	14.1875	15.6001	14.5535	14.6422	15.6028	16.0195	14.8125	16.4467
generation 2-9	18.6129	3.3226	12.6613	0.1129	0.0794	11.6129	5.0645	10.5	12.7	13.4	16.3287	16.5025	16.0865	16.7932	13.5973	17.5719	14.4952	14.1123	14.4307	15.8614
generation 2-10	12.2258	1.1774	10.7903	0.4845	0.0794	6.96774	6.2258	13.4	12.5	12.8	14.0829	11.2061	15.3349	12.4396	12.4632	11.7504	14.5312	11.53	12.3422	13.4339
generation 2-11	18.6129	3.3226	12.6613	0.469	0.02	9.29031	6.7419	12.4	12.8	14.5	11.4769	11.8342	10.8125	10.6897	11.6928	11.8917	10.7203	11.0477	12.429	11.9877
generation 2-12	11.5161	2.7581	9.3871	0.4845	0.0794	6.96774	6.2258	13.1	13.3	14.7	14.4583	12.1697	15.663	14.4184	13.9583	13.67	14.1892	12.3724	12.921	14.626
generation 2-13	20.0323	1.1774	6.1129	0.4845	0.0794	6.96774	6.2258	13.5	13.2	13.3	14.9808	13.4354	14.2797	13.5265	13.0004	15.0294	11.98	13.3348	13.53	14.5434
generation 2-14	18.6129	3.3226	12.6613	0.3761	0.069	6.58065	3.6452	12.6	12.4	14.6	11.4033	12.6755	10.0603	10.7197	12.3002	8.58383	12.2571	13.5736	11.6271	11.0351
generation 2-15	20.0323	1.1774	6.1129	0.3761	0.069	11.6129	5.0645	13.3	12.5	13.5	11.2074	12.448	13.5429	15.6836	12.1309	12.9481	11.9153	14.4803	12.4863	13.6581
generation 2-16	12.2258	1.1774	10.7903	0.1129	0.0794	6.58065	3.6452	13	11.1	12.1	10.1315	10.0646	9.0852	10.381	12.3869	10.2118	13.312	12.6231	11.343	11.3983
generation 3-1	12.2258	1.1774	10.7903	0.1129	0.0794	11.6129	6.2258	20.8	21.8	21	13.2159	12.5521	14.5305	12.3437	21.137	12.5794	13.7684	12.8502	20.6075	13.2157
generation 3-2	6.5484	3.2097	14.5323	0.2368	0.02	6.58065	6.7419	8	7.9	5.9	8.19973	8.16951	10.0109	9.26273	11.5279	8.62522	10.4614	10.7836	10.4173	9.57649
generation 3-3	4.4194	2.4194	2.371	0.0355	0.069	9.87096	6.7419	7.4	7.6	6.7	8.28124	9.8022	8.41286	9.21099	8.53164	8.63531	8.86992	9.81783	8.85093	11.4669
generation 3-4	12.2258	1.1774	10.7903	0.1129	0.0794	11.6129	6.7419	6.7	6	7.4	11.6957	9.85968	11.1487	10.5408	9.45961	10.5353	10.9431	11.7514	10.5759	9.67615
generation 3-5	6.5484	3.2097	2.371	0.0355	0.0665	9.87096	6.7419	3.7	9.1	9	9.12055	10.0975	9.6695	10.5388	9.47036	8.78211	8.19573	9.35291	9.27168	10.9085
generation 3-6	4.4194	2.4194	14.5323	0.2368	0.069	9.87096	5.0645	17.5	15.3	16.9	14.6669	14.8435	14.498	13.6099	13.4949	14.3987	14.0007	14.5111	14.3382	13.6615
generation 3-7	12.2258	3.3226	12.6613	0.4845	0.0794	11.6129	5.0645	16.5	17.5	14.8	15.3209	15.2063	14.4284	15.3027	13.5666	15.8972	14.5954	14.3567	15.3377	13.9659
generation 3-8	18.6129	1.1774	10.7903	0.1129	0.0794	6.96774	6.2258	13.6	14.3	14.7	15.1181	14.6824	14.7322	14.7276	14.4891	16.7133	14.808	14.448	14.6105	16.7956
generation 3-9	12.2258	1.1774	3.3065	0.1129	0.02	6.58065	6.2258	11.4	12.1	8.5	13.3787	11.5446	11.7951	13.0742	11.3939	13.0294	12.7922	13.0669	13.3593	13.4281
generation 3-10	6.5484	3.2097	14.5323	0.2368	0.0794	11.6129	6.7419	8.4	6.9	8.4	11.1145	11.3902	10.9889	10.9964	12.6959	12.2094	10.4614	10.3528	10.1658	10.3462
generation 3-11	6.5484	3.2097	14.5323	0.0355	0.069	9.87096	6.7419	10.8	9.5	9.9	9.61604	10.8912	10.8654	11.1707	9.90954	9.7868	8.41372	10.084	9.25189	10.7251
generation 3-12	4.4194	2.4194	2.371	0.2368	0.069	9.87096	5.0645	11.6	11.7	10.6	14.2856	11.3197	12.0172	12.6125	12.0525	13.649	11.4493	11.9876	14.3382	14.4626
generation 3-13	12.2258	1.1774	10.7903	0.1129	0.0794	11.6129	6.7419	11.3	8.7	10.5	11.6957	9.85968	11.1487	10.5408	9.45961	10.5353	10.9431	11.7514	10.5759	9.67615
generation 3-14	12.2258	3.3226	12.6613	0.4845	0.0794	6.96774	6.2258	11.3	13.7	12.6	13.4236	12.1452	12.4091	14.2762	13.7499	12.4888	12.3588	12.2485	12.9348	14.0722
generation 3-15	6.5484	3.2097	14.5323	0.2368	0.069	9.87096	6.7419	8.7	8.7	8.2	10.6545	12.7374	10.8946	10.9477	12.6137	12.1251	10.4614	10.4958	10.2956	10.3049
generation 3-16	12.2258	1.1774	10.7903	0.1129	0.0794	11.6129	5.0645	8.6	8	9	14.2433	12.9611	14.5029	13.8729	14.4786	13.3322	14.339	15.2053	14.022	12.8596

## Sheet: ODai-ODbi
	x1	x2	x3	x4	x5	x6	x7	x8	x9	replicate 1	replicate 2	replicate 3
case	(NH4)2HPO4	KCl	MgSO4.7.H2O	FeSO4	CaCl2	glycerol	methanol	sorbitol	pH	ODai-ODbi	ODai-ODbi	ODai-ODbi	model 1	model 2	model 3	model 4	model 5	model 6	model 7	model 8	model 9	model 10		model 1	0.65	ypred=(5898806949413761.*x(:,2))./9007199254740992 + (5898806949413761.*x(:,7))./9007199254740992 - (5898806949413761.*x(:,3).*x(:,4))./9007199254740992 + (5898806949413761.*x(:,6))./(9007199254740992.*x(:,7)) + (5898806949413761.*x(:,9))./(9007199254740992.*x(:,7)) + (4649403111270817.*x(:,3).^2.*x(:,4).*x(:,8))./576460752303423488 - (3688894442073603.*(x(:,7) + x(:,8)).*(10.3896./x(:,8) - x(:,1…
generation 1-1	4.4194	2.4194	2.371	0.0355	0.0226	6.58065	9.3106	24.4529	6.2258	6.6	7.9	9.9	5.8252	8.78648	7.25262	6.31845	8.54434	9.90655	9.01197	8.11452	6.73579	7.76391		model 2	0.661	ypred=(3270718534929277.*x(:,6))./2251799813685248 - 19.250151200689155722223233624391.*x(:,5) - (3270718534929277.*x(:,4))./2251799813685248 - (3270718534929277.*x(:,9))./2251799813685248 + (3270718534929277.*x(:,1).*x(:,5))./2251799813685248 + (2980921979241087.*(x(:,8) - 13.2532).*(x(:,3) - x(:,2) + 3.9653))./72057594037927936 + (2811616331119409.*(x(:,6) - x(:,7)).*(9.4162.*x(:,8) - x(:,6).*x…
generation 1-2	6.5484	3.2097	14.5323	0.2368	0.0742	9.87096	6.7523	7.6042	6.7419	5.2	6.7	3.9	9.49763	8.40543	10.5265	11.117	11.5229	11.0309	10.7374	9.98604	10.1358	10.4403		model 3	0.655	ypred=(577930312890293.*x(:,6))./562949953421312 - 12.136178261215291713881470059277.*x(:,5) - (1733790938670879.*x(:,4))./562949953421312 - (577930312890293.*x(:,9))./281474976710656 + (2.8044535933856991572921124600271.*(x(:,4) + x(:,5)).*(x(:,2) - x(:,3)))./(x(:,2).*x(:,8)) + (5917647768774333.*x(:,3).^2.*(x(:,6) - x(:,7)).*(x(:,8) - x(:,9)))./(4611686018427387904.*x(:,4).*x(:,6)) - (441191236…
generation 1-3	12.2258	1.1774	10.7903	0.1129	0.0845	11.6129	11.1381	0.51	5.0645	9.575	3.7	1.9	7.35834	9.6219	7.14506	5.51055	7.96893	6.34629	6.53236	8.73394	8.05736	7.22694		model 4	0.712	ypred=1.0949636035720025917516995406231.*x(:,6) - (3861384552223735.*x(:,3))./36028797018963968 - (3819158541380357.*(x(:,4) + 9.0129).*(x(:,6) + x(:,8)))./72057594037927936 + 0.024773988894867141627315341390536.*x(:,7).^2 + (4514583292379905.*x(:,3) - 32470237413783990.7315)./(9007199254740992.*x(:,5).*(x(:,4) + x(:,6)).*(x(:,3) - 4.3867)) - (3861384552223735.*x(:,3).*x(:,9))./(36028797018963968…
generation 1-4	20.0323	1.1774	6.1129	0.3761	0.0716	6.58065	3.0974	0.51	3.6452	4.5	3.6	5.2	4.66196	7.29616	2.83676	2.96402	5.16963	5.34058	5.58341	4.42775	5.97383	4.64531		model 5	0.617	ypred=(94987816664859.*x(:,6))./70368744177664 - (1242823319037167.*x(:,5))./70368744177664 - (668905567851013.*x(:,4))./35184372088832 + 4.7713371578512883220059607310415.*x(:,5).*(x(:,7) - x(:,8)) - (668905567851013.*x(:,3))./(35184372088832.*x(:,6).*(x(:,1) - x(:,4))) + (5226500057914903.*x(:,3).*x(:,5).*(x(:,6) - 4.8728).*(x(:,8) - 4.0457))./(281474976710656.*x(:,6).^2) - (8680482567595095.*x…
generation 1-5	18.6129	3.3226	12.6613	0.4845	0.0768	6.96774	5.2903	24.4529	6.2258	13	10.4	20.6	11.4979	11.5655	9.32345	13.4556	11.6678	10.5169	9.28125	11.6772	12.0199	11.0615		model 6	0.696	ypred=(8782994494326999.*x(:,4))./18014398509481984 - (8782994494326999.*x(:,3))./18014398509481984 + 1.4535938999908079482303868701365.*x(:,6) + (8782994494326999.*x(:,7))./9007199254740992 + (8782994494326999.*x(:,9))./18014398509481984 + (2214035928935043.*x(:,5).*x(:,8).*(x(:,4) - x(:,9)).*(x(:,7) - x(:,3) + x(:,7)./x(:,3)))./18014398509481984 + (4581315817531407.*x(:,3).*x(:,8).*(x(:,6) - 9.…
generation 1-6	15.7742	2.871	7.0484	0.4381	0.1	8.32257	8.5797	5.8306	5.9677	8.8	8.9	11.2	9.20485	8.02621	9.17435	9.18421	8.17084	9.29736	8.00896	8.20197	7.02632	7.27819		model 7	0.635	ypred=(5430322671577519.*x(:,2).*x(:,6))./9007199254740992 - 0.36993263987739629039541711108541.*x(:,3) - 103.41999678519224950680071734551.*x(:,5) - (4983269981773889.*x(:,2))./1125899906842624 - 2.05013841952498533132143165858./x(:,3) - (5765557395417339.*x(:,4).*(x(:,2) + x(:,9)).*(x(:,3) + x(:,8)).^2)./(288230376151711744.*x(:,3)) + (5136353956221225.*x(:,3).*x(:,5).^3.*x(:,8))./(109951162777…
generation 1-7	11.5161	3.8871	0.5	0.2368	0.0432	11.6129	6.0213	5.8306	6.871	13.9	12.6	16.7	13.3296	12.9453	11.1108	10.3776	15.3066	12.2017	13.179	13.9055	12.9884	14.8863		model 8	0.617	ypred=0.15976047619566970038904110008752.*x(:,2) - (8050454406477835.*x(:,4))./9007199254740992 + (8050454406477835.*x(:,6))./9007199254740992 - 0.15976047619566970038904110008752.*x(:,8) - (8050454406477835.*x(:,3))./(9007199254740992.*x(:,6)) + (8447521247774431.*x(:,5).*(x(:,8) - x(:,9)))./(140737488355328.*x(:,9)) + (3091765319179751.*x(:,2).*(x(:,8) - 6.4912).*(x(:,9) - x(:,6) + x(:,3)./x(:,…
generation 1-8	11.5161	2.7581	9.3871	0.469	0.0226	9.29031	4.1939	8.491	6.7419	11.1	13.9	8.7	7.47134	8.39061	9.86115	6.21035	7.60157	7.9323	10.2554	8.30417	8.84456	7.4324		model 9	0.643	ypred=(2456345854454731.*x(:,6))./1125899906842624 - (6190410146158361.*x(:,4))./4503599627370496 - (3634973271660563.*x(:,2))./4503599627370496 - (2456345854454731.*x(:,3).*x(:,5))./1125899906842624 - (3634973271660563.*x(:,4).*x(:,8))./4503599627370496 + (11176054119689982.*x(:,2) - 5588027059844991.*x(:,3) + 15696209208398595.2199)./(18014398509481984.*x(:,3) - 18014398509481984.*x(:,1) + 1622…
generation 1-9	9.3871	0.5	3.7742	0.3916	0.0794	6.38709	4.1939	18.2455	4.5484	5.6	12.2	1.7	3.18272	5.18062	5.99758	5.34981	1.69606	3.61416	8.24765	4.69912	1.23818	5.56116		model 10	0.745	ypred=(481377041566737.*(x(:,2) + x(:,9)).*(x(:,6) - x(:,9)).*(x(:,2) - 5.4724.*x(:,4) + 6.0494))./18014398509481984 + (6842630683097493.*x(:,2) - 6842630683097493.*x(:,3) + 6842630683097493.*x(:,6))./(9007199254740992.*x(:,2).*(x(:,6) - x(:,9))) - (5155803625831665.*x(:,5).^2.*(x(:,8) - 5.8382).*(x(:,2) - x(:,3) + x(:,9)))./281474976710656 + (4372446528327061.*x(:,8).*(x(:,1) - 11.6865./x(:,3)))…
generation 1-10	24.2903	3.4355	7.0484	0.5	0.069	6.77418	8.2142	7.6042	6.2258	6.7	2.3	15	9.07653	6.73822	7.47931	7.08758	4.9453	5.99169	3.95261	7.01613	5.22005	5.22847
generation 1-11	14.3548	1.0645	3.7742	0.4071	0.0535	8.32257	4.9248	5.8306	5.7097	10.7	9	12.6	6.67756	8.74301	9.69248	12.0598	7.40731	8.50022	8.27486	8.10275	7.34116	7.00723
generation 1-12	10.8065	1.8548	14.0645	0.3452	0.0484	10.8387	11.869	18.2455	3.5161	19.2	16.5	12.3	17.8399	18.8009	16.6732	15.2044	17.2103	16.3216	17.7807	17.1626	17.4374	16.3229
generation 1-13	10.8065	0.8387	11.2581	0.3916	0.069	11.8064	2.7319	27.1132	5.7097	18.2	17.9	24.7	18.5593	18.342	17.5853	18.6091	18.7113	18.2867	14.4182	15.9433	17.0969	18.1272
generation 1-14	10.0968	1.0645	0.9677	0.0355	0.0432	8.51613	11.5035	28	5.0645	1.4	0.9	3.6	4.58091	3.72007	1.62663	1.75208	-0.699506	0.00423187	6.41648	2.64781	0.975563	0.950042
generation 1-15	19.3226	0.9516	1.4355	0.3142	0.0871	10.258	8.5797	19.1323	4.2903	3.8	5.6	4.6	3.11626	1.62493	5.05237	4.75421	7.54553	4.4137	1.58618	3.42221	7.83543	3.7971
generation 1-16	21.4516	2.3065	4.2419	0.0819	0.0794	10.6452	6.3868	12.9248	4.4194	21.1	19.9	19.8	20.6875	17.0064	16.5349	19.9782	14.6918	19.6657	16.1116	16.1095	16.749	19.305
generation 2-1	6.5484	3.2097	14.5323	0.2368	0.02	6.58065	9.3106	22.6794	6.2258	1.4	5.57143	1.3	5.55412	1.42572	1.13362	3.12212	5.70749	4.62967	2.98461	5.30732	5.2647	1.90162
generation 2-2	4.4194	2.4194	2.371	0.0355	0.069	9.87096	6.7523	7.6042	6.7419	2.5	5.8	3.4	10.037	10.1564	10.0838	8.94192	9.09649	9.32407	11.1307	10.7627	10.0694	9.00417
generation 2-3	12.2258	1.1774	10.7903	0.1129	0.0794	11.6129	6.7523	7.6042	6.7419	3.7	5.2	2.2	12.0177	10.8363	11.9169	12.5704	11.1254	12.5989	10.2823	12.0098	10.2009	11.5267
generation 2-4	6.5484	3.2097	14.5323	0.2368	0.069	9.87096	11.1381	0.51	5.0645	2.5	6.8	7.8	7.65987	5.46988	9.04859	8.35328	8.18841	9.45864	8.05814	7.91041	7.61922	8.3744
generation 2-5	4.4194	2.4194	10.7903	0.3606	0.0794	11.6129	11.1381	0.51	5.0645	6.2	6.2	7.2	8.03959	9.0415	7.13123	8.74279	8.71272	3.15371	9.6832	9.64251	9.09516	9.50034
generation 2-6	12.2258	1.1774	0.5	0.0355	0.02	6.58065	9.3106	24.4529	6.2258	4.1	3.4	5.1	4.97432	4.64458	1.92523	4.68115	6.57598	3.52319	2.5545	4.74478	6.53385	3.5908
generation 2-7	12.2258	3.3226	12.6613	0.4845	0.0794	6.96774	5.2903	24.4529	6.2258	10.5	10.5	14.3	10.2434	9.13011	9.27559	11.2647	10.8858	10.9614	10.7878	9.73943	11.6041	10.9879
generation 2-8	18.6129	1.1774	10.7903	0.1129	0.0794	11.6129	11.1381	0.51	5.0645	4.2	8	9.6	9.46678	10.3668	7.43885	6.57984	8.48444	9.63592	6.95679	9.00931	9.00634	7.66625
generation 2-9	18.6129	3.3226	12.6613	0.1129	0.0794	11.6129	11.1381	0.51	5.0645	16.7	16.6	4.53571	10.7536	10.5114	13.0391	13.4576	14.2052	12.7788	11.8114	10.0409	12.6696	13.3482
generation 2-10	12.2258	1.1774	10.7903	0.4845	0.0794	6.96774	5.2903	24.4529	6.2258	9.6	10.4	8.3	6.83268	8.35969	7.33781	8.18223	8.68912	9.84761	10.9836	7.09701	7.31512	9.39431
generation 2-11	18.6129	3.3226	12.6613	0.469	0.02	9.29031	4.1939	8.491	6.7419	6.6	5.4	1.3	9.39047	8.09646	10.0671	7.60519	8.23388	6.74356	9.72467	8.65159	8.61974	7.9998
generation 2-12	11.5161	2.7581	9.3871	0.4845	0.0794	6.96774	5.2903	24.4529	6.2258	2.2	5	2.5	6.24861	5.60109	8.17759	6.04314	7.23283	7.83993	6.68563	5.87901	7.19637	5.76235
generation 2-13	20.0323	1.1774	6.1129	0.4845	0.0794	6.96774	5.2903	24.4529	6.2258	3.2	3.6	0.9	5.38616	6.43883	5.57423	2.55187	4.27088	4.34974	2.96163	4.67764	3.22467	3.95886
generation 2-14	18.6129	3.3226	12.6613	0.3761	0.069	6.58065	3.0974	0.51	3.6452	1.8	2.5	1.2	4.34546	4.80765	5.63606	6.41249	3.02479	0.390922	2.50495	3.51657	3.80154	4.10846
generation 2-15	20.0323	1.1774	6.1129	0.3761	0.069	11.6129	11.1381	14.6984	5.0645	12.7	11.4	11.6	12.03	15.6987	13.462	11.066	12.7317	10.5633	11.3311	14.1482	13.5628	10.7409
generation 2-16	12.2258	1.1774	10.7903	0.1129	0.0794	6.58065	3.0974	0.51	3.6452	3.3	3.9	5.83571	4.19319	4.39464	3.26408	1.38184	7.12276	4.94717	3.88937	3.37683	3.25066	1.25345
generation 3-1	12.2258	1.1774	10.7903	0.1129	0.0794	11.6129	6.7523	22.6794	6.2258	19.2	18.2	25.3	17.2294	18.1685	20.4151	19.2994	18.0141	17.762	19.6497	19.9643	20.2371	20.236
generation 3-2	6.5484	3.2097	14.5323	0.2368	0.02	6.58065	9.3106	7.6042	6.7419	9.7	9.3	8.7	7.68879	9.09438	7.31495	7.72965	3.91033	6.67929	5.42685	6.07687	4.58933	9.78618
generation 3-3	4.4194	2.4194	2.371	0.0355	0.069	9.87096	6.7523	7.6042	6.7419	12.2	13.9	16.4	10.037	10.1564	10.0838	8.94192	9.09649	9.32407	11.1307	10.7627	10.0694	9.00417
generation 3-4	12.2258	1.1774	10.7903	0.1129	0.0794	11.6129	6.7523	7.6042	6.7419	17.4	16.1	13.5	12.0177	10.8363	11.9169	12.5704	11.1254	12.5989	10.2823	12.0098	10.2009	11.5267
generation 3-5	6.5484	3.2097	2.371	0.0355	0.0665	9.87096	6.7523	7.6042	6.7419	11.2	9.4	7.6	13.2975	11.6408	10.5249	9.07449	11.3267	9.90686	12.5071	10.7063	11.3472	10.5934
generation 3-6	4.4194	2.4194	14.5323	0.2368	0.069	9.87096	11.1381	0.51	5.0645	8.7	5.6	8.5	6.74795	4.8271	6.55866	6.24716	5.58099	7.41524	6.91119	7.5885	6.87978	6.3534
generation 3-7	12.2258	3.3226	12.6613	0.4845	0.0794	11.6129	11.1381	0.51	5.0645	9.8	7.1	13.4	8.24209	9.23425	6.41192	11.5593	9.15176	11.7939	10.9572	9.70566	10.5562	10.2028
generation 3-8	18.6129	1.1774	10.7903	0.1129	0.0794	6.96774	5.2903	24.4529	6.2258	14.7	14.7	11.9	12.8657	14.6113	13.2309	11.0817	15.7245	9.73647	17.3181	17.8675	15.416	14.7562
generation 3-9	12.2258	1.1774	3.3065	0.1129	0.02	6.58065	9.3106	22.6794	6.2258	14	11.7	12.8	10.381	8.05378	7.52619	12.5477	9.3408	11.6833	8.18927	6.43872	12.9871	13.6478
generation 3-10	6.5484	3.2097	14.5323	0.2368	0.0794	11.6129	6.7523	7.6042	6.7419	21.1	18.5	15.5	11.2149	17.9735	12.296	13.5216	14.0312	13.3076	14.6158	11.7271	12.3709	14.3713
generation 3-11	6.5484	3.2097	14.5323	0.0355	0.069	9.87096	6.7523	7.6042	6.7419	13.3	14	10.9	12.7363	8.87548	13.2573	10.9581	10.5403	10.7964	11.7177	10.3645	12.1586	12.6429
generation 3-12	4.4194	2.4194	2.371	0.2368	0.069	9.87096	11.1381	0.51	5.0645	13.6	13.7	10.6	12.7924	11.2376	14.3037	12.9058	14.007	12.9825	10.7432	12.8964	10.496	12.7777
generation 3-13	12.2258	1.1774	10.7903	0.1129	0.0794	11.6129	6.7523	7.6042	6.7419	12.7	5.3	12.1	12.0177	10.8363	11.9169	12.5704	11.1254	12.5989	10.2823	12.0098	10.2009	11.5267
generation 3-14	12.2258	3.3226	12.6613	0.4845	0.0794	6.96774	2.3665	24.4529	6.2258	11.8	13.6	12.4	10.7318	12.5598	12.5229	10.7101	9.83439	12.8867	10.7878	12.1315	11.6041	10.9879
generation 3-15	6.5484	3.2097	14.5323	0.2368	0.069	9.87096	6.7523	7.6042	6.7419	9.3	7.3	9.7	9.49763	8.46642	10.61	10.7611	11.3797	10.7996	10.3665	9.95032	10.4612	10.3299
generation 3-16	12.2258	1.1774	10.7903	0.1129	0.0794	11.6129	11.1381	4.0571	5.0645	14.2	6.5	15.4	13.9079	11.5983	14.863	13.8204	9.45737	14.8976	10.325	11.3906	11.2736	10.2893

## Sheet: Ea
	x1	x2	x3	x4	x5	x6	x7	x8	x9	replicate 1	replicate 2	replicate 3													R2
case	(NH4)2HPO4	KCl	MgSO4.7.H2O	FeSO4	CaCl2	glycerol	methanol	sorbitol	pH	Enzyme activity	Enzyme activity	Enzyme activity	model 1	model 2	model 3	model 4	model 5	model 6	model 7	model 8	model 9	model 10		model 1	0.799	ypred=(2987370990994501.*x(:,5))./(2251799813685248.*x(:,4).*(x(:,7) - x(:,9))) - (5221296552910501.*x(:,6))./70368744177664 - (2987370990994501.*x(:,2))./(2251799813685248.*x(:,5)) - (5221296552910501.*x(:,7))./(70368744177664.*x(:,9)) - (54.662654146453632991244544482172.*x(:,8))./x(:,9) - 8.5943637779187015982351738330181.*x(:,1) + (144.54346104060014933883947741015.*x(:,1) + 144.5434610406001…
generation 1-1	4.4194	2.4194	2.371	0.0355	0.0226	6.58065	9.3106	24.4529	6.2258	574.359	626.837	525.714	592.779	581.371	576.886	535.249	640.164	556.697	604.737	676.281	638.585	591.376		model 2	0.707	ypred=(8628680794851973.*x(:,4) + 8628680794851973.*x(:,5))./(17592186044416.*x(:,2) + 17592186044416.*x(:,4)) - (7506105679575133.*x(:,1) - 7506105679575133.*x(:,6))./(562949953421312.*x(:,8) - 3594097682623024.3328) - (1821828043143113.*x(:,6))./17592186044416 + (7506105679575133.*x(:,9).^2.*(x(:,5) + x(:,9)))./562949953421312 - (1821828043143113.*x(:,9).^2)./17592186044416 + (8628680794851973.…
generation 1-2	6.5484	3.2097	14.5323	0.2368	0.0742	9.87096	6.7523	7.6042	6.7419	566.329	565.67	647.706	626.653	734.27	704.048	644.297	754.767	563.245	731.936	661.95	647.372	686.224		model 3	0.747	ypred=164.31134706728402400983668485424.*x(:,1) - 148.58299048704850520152831450105.*x(:,6) - 12.01605600291915543209597672103.*x(:,7) - 12.01605600291915543209597672103.*x(:,8) - 3.8126576443496276169753400608897.*x(:,2).*x(:,3) + 148.58299048704850520152831450105.*x(:,5).*x(:,6) + (5547738643347389.0.*x(:,6))./(8796093022208.0.*x(:,1) - 4398046511104.0.*x(:,2) + 4398046511104.0.*x(:,7)) + (5547…
generation 1-3	12.2258	1.1774	10.7903	0.1129	0.0845	11.6129	11.1381	0.51	5.0645	595.24	305.724	328.533	416.005	361.607	386.6	428.757	523.697	388.143	512.512	478.787	405.322	334.791		model 4	0.757	ypred=(6406419503450303.*x(:,9))./140737488355328 - (6406419503450303.*x(:,6))./70368744177664 - (6406419503450303.*x(:,8) - 62855303674201957.8239)./(140737488355328.*x(:,8) - 1234535174104101.6832) - (6335242630434939.*x(:,7).^2.*(x(:,7) - 2.7122))./(72057594037927936.*x(:,1) - 72057594037927936.*x(:,9)) + (3321349150931877.*x(:,6).^2.*x(:,7).^2.*x(:,9).*(x(:,6) - x(:,7)))./(288230376151711744.…
generation 1-4	20.0323	1.1774	6.1129	0.3761	0.0716	6.58065	3.0974	0.51	3.6452	297.779	372.187	370.832	405.207	531.458	592.74	675.994	653.339	475.508	416.492	527.43	620.24	556.965		model 5	0.804	ypred=426.14292887950311982903245286476.*x(:,4) - (7057765700450763.*x(:,2))./(8796093022208.*x(:,6)) + (162005410305431.*x(:,9))./(137438953472.*x(:,6)) - 295.46750206086979740430295276305./(x(:,2) + x(:,3)) + (7057765700450763.*x(:,5))./(8796093022208.*x(:,4).*(x(:,2) + x(:,8))) - (2546905059399387.*x(:,4).*x(:,8).*(x(:,1).*x(:,8) + 2.287./x(:,5)))./(144115188075855872.*x(:,5).*x(:,7)) + (87640…
generation 1-5	18.6129	3.3226	12.6613	0.4845	0.0768	6.96774	5.2903	24.4529	6.2258	536.417	520.076	583.512	537.591	592.045	606.855	651.048	520.232	567.863	559.735	536.957	589.669	648.292		model 6	0.779	ypred=(3614378005696919.*x(:,5))./35184372088832 - (3614378005696919.*x(:,2))./70368744177664 - (7594083147989465.*x(:,3))./2251799813685248 - (7594083147989465.*x(:,1))./2251799813685248 - (3614378005696919.*x(:,6))./70368744177664 + (7594083147989465.*x(:,7))./1125899906842624 + (3614378005696919.*x(:,9))./35184372088832 + (8894298758623897.*x(:,3) - 8894298758623897.*x(:,9) + (8894298758623897…
generation 1-6	15.7742	2.871	7.0484	0.4381	0.1	8.32257	8.5797	5.8306	5.9677	754.906	735.282	729.448	613.431	791.536	741.635	504.233	598.443	562.555	714.781	650.48	563.414	663.331		model 7	0.775	ypred=18.99745225407796816141647866516.*x(:,2) - (8750881825387943.*x(:,1))./562949953421312 + (6623176055097641.*x(:,4))./140737488355328 - (6623176055097641.*x(:,6))./70368744177664 - (5750952402531043.*x(:,7))./2251799813685248 - (29252574899020729.*x(:,8))./2251799813685248 + (6623176055097641.*x(:,9))./70368744177664 - (5750952402531043.*x(:,2))./(2251799813685248.*x(:,5)) + (662317605509764…
generation 1-7	11.5161	3.8871	0.5	0.2368	0.0432	11.6129	6.0213	5.8306	6.871	373.041	445.619	394.533	359.837	560.56	280.462	430.089	331.328	394.291	388.363	442.41	499.619	441.326		model 8	0.793	ypred=(1224035219934751.*x(:,2))./(562949953421312.*x(:,4)) - (2377220110203661.*(x(:,1) + x(:,7)./x(:,3)).*(x(:,2) + x(:,3) - x(:,7) + x(:,8)))./4503599627370496 - (1224035219934751.*x(:,1))./(281474976710656.*x(:,3) - 281474976710656.*x(:,7)) - (1224035219934751.*x(:,2))./(562949953421312.*x(:,5)) - (8252548238448259.*x(:,9).^2.*(x(:,4) + x(:,9)))./(562949953421312.*(x(:,6) - 0.7865).*(x(:,5) -…
generation 1-8	11.5161	2.7581	9.3871	0.469	0.0226	9.29031	4.1939	8.491	6.7419	228.472	403.161	352.734	483.839	410.493	463.796	345.146	431.461	526.909	494.765	424.353	480.209	459.686		model 9	0.755	ypred=(1919975492605725.*x(:,9))./70368744177664 - (1919975492605725.*x(:,7))./70368744177664 - (1919975492605725.*x(:,6))./70368744177664 + (1919975492605725.*x(:,2) + 1919975492605725.*x(:,5))./(70368744177664.*x(:,4)) - (753087276315513.*(x(:,6) + x(:,7)).*(x(:,2)./x(:,4) + x(:,1)./x(:,7)))./(70368744177664.*x(:,9)) + (2692948871051925.*x(:,1).^2)./(576460752303423488.*x(:,4).^3.*x(:,8).*x(:,9…
generation 1-9	9.3871	0.5	3.7742	0.3916	0.0794	6.38709	4.1939	18.2455	4.5484	626.41	423.053	610.093	691.241	614.706	597.682	622.566	575.595	674.835	709.37	477.752	704.357	645.776		model 10	0.784	ypred=(4680423480470251.*x(:,3) - (4680423480470251.*x(:,4))./x(:,5) + 16584612560698287.3934)./(140737488355328.*x(:,4).*x(:,7).^2) + (7627788556893409.*(x(:,4) - 0.9301).*(x(:,7) - x(:,9)).*(x(:,2) + x(:,7) - x(:,9)))./562949953421312 - 0.61378173005167993343533794359246.*x(:,1).*(x(:,2) - x(:,6)).*(x(:,5) - x(:,6) + x(:,7)) + (3463897268328631.*x(:,1).^3.*x(:,7).^2.*(x(:,6) - x(:,8)))./(737869…
generation 1-10	24.2903	3.4355	7.0484	0.5	0.069	6.77418	8.2142	7.6042	6.2258	488.077	604.601	717.025	618.979	530.889	588.306	621.681	644.837	655.079	687.109	821.009	602.729	726.37
generation 1-11	14.3548	1.0645	3.7742	0.4071	0.0535	8.32257	4.9248	5.8306	5.7097	625.604	630.852	618.794	650.17	582.881	550.314	522.764	567.796	590.215	705.575	549.512	635.256	516.372
generation 1-12	10.8065	1.8548	14.0645	0.3452	0.0484	10.8387	11.869	18.2455	3.5161	184.196	161.557	148.804	69.8535	184.992	87.9839	81.8377	126.134	90.4261	100.535	78.7629	87.3161	84.1585
generation 1-13	10.8065	0.8387	11.2581	0.3916	0.069	11.8064	2.7319	27.1132	5.7097	143.886	144.74	287.174	261.104	99.8758	242.983	235.653	127.255	335.386	174.122	296.836	157.946	115.949
generation 1-14	10.0968	1.0645	0.9677	0.0355	0.0432	8.51613	11.5035	28	5.0645	141.347	146.253	143.996	330.928	139.69	282.837	251.692	252.19	57.9818	336.059	159.847	83.9147	185.155
generation 1-15	19.3226	0.9516	1.4355	0.3142	0.0871	10.258	8.5797	19.1323	4.2903	145.802	150.366	148.78	209.056	248.899	133.649	277.924	141.034	251.884	121.457	49.5069	313.978	128.021
generation 1-16	21.4516	2.3065	4.2419	0.0819	0.0794	10.6452	6.3868	12.9248	4.4194	159.544	148.401	295.326	266.29	265.534	142.42	136.916	159.659	92.3073	179.574	159.011	57.1082	214.872
generation 2-1	6.5484	3.2097	14.5323	0.2368	0.02	6.58065	9.3106	22.6794	6.2258	630.26	233.286	406.278	507.508	532.515	416.184	410.708	504.57	590.827	479.36	435.836	561.487	581.001
generation 2-2	4.4194	2.4194	2.371	0.0355	0.069	9.87096	6.7523	7.6042	6.7419	506.599	750.173	923.852	879.949	771.018	918.009	854.331	840.602	809.375	830.023	791.397	797.961	770.953
generation 2-3	12.2258	1.1774	10.7903	0.1129	0.0794	11.6129	6.7523	7.6042	6.7419	157.003	547.964	1319.17	505.524	579.852	522.398	488.931	475.893	482.843	526.241	553.96	531.28	443.97
generation 2-4	6.5484	3.2097	14.5323	0.2368	0.069	9.87096	11.1381	0.51	5.0645	46.228	577.368	130.837	267.897	377.832	317.376	162.872	228.087	333.04	192.459	293.529	270.664	249.236
generation 2-5	4.4194	2.4194	10.7903	0.3606	0.0794	11.6129	11.1381	0.51	5.0645	918.675	432.35	317.178	320.125	178.091	223.068	448.334	285.173	348.684	364.375	345.714	315.809	323.46
generation 2-6	12.2258	1.1774	0.5	0.0355	0.02	6.58065	9.3106	24.4529	6.2258	18.0041	1002.16	517.708	559.692	576.368	568.071	605.656	522.592	555.304	480.398	517.573	595.129	585.533
generation 2-7	12.2258	3.3226	12.6613	0.4845	0.0794	6.96774	5.2903	24.4529	6.2258	356.566	453.993	1000.32	596.788	600.075	653.25	655.047	723.611	604.215	662.522	667.993	677.027	703.692
generation 2-8	18.6129	1.1774	10.7903	0.1129	0.0794	11.6129	11.1381	0.51	5.0645	881.282	684.681	391.464	737.19	365.539	407.792	407.065	499.116	656.023	509.128	546.142	623.026	571.783
generation 2-9	18.6129	3.3226	12.6613	0.1129	0.0794	11.6129	11.1381	0.51	5.0645	76.9156	163.802	642.246	40.7375	368.793	335.019	278.706	179.005	78.5336	304.091	212.533	227.507	213.008
generation 2-10	12.2258	1.1774	10.7903	0.4845	0.0794	6.96774	5.2903	24.4529	6.2258	819.751	926.159	74.8885	629.307	657.528	697.83	654.931	758.21	683.726	687.98	730.224	671.972	638.242
generation 2-11	18.6129	3.3226	12.6613	0.469	0.02	9.29031	4.1939	8.491	6.7419	301.615	85.7103	575.715	362.199	373.246	305.545	324.16	280.171	492.501	283.668	232.055	210.373	360.087
generation 2-12	11.5161	2.7581	9.3871	0.4845	0.0794	6.96774	5.2903	24.4529	6.2258	921.169	443.452	887.332	612.387	603.688	657.303	655.701	753.521	625.887	678.899	693.264	684.428	688.548
generation 2-13	20.0323	1.1774	6.1129	0.4845	0.0794	6.96774	5.2903	24.4529	6.2258	615.447	500.805	395.331	559.489	651.767	501.379	650.316	603.025	540.137	563.439	526.026	586.506	461.239
generation 2-14	18.6129	3.3226	12.6613	0.3761	0.069	6.58065	3.0974	0.51	3.6452	885.149	801.101	1048.57	901.912	748.223	777.831	607.236	806.229	827.815	590.69	836.727	623.368	710.529
generation 2-15	20.0323	1.1774	6.1129	0.3761	0.069	11.6129	11.1381	14.6984	5.0645	336.201	200.695	627.235	165.034	171.227	179.86	177.777	266.174	257.85	120.843	176.105	224.546	219.434
generation 2-16	12.2258	1.1774	10.7903	0.1129	0.0794	6.58065	3.0974	0.51	3.6452	1009.4	984.821	1017.82	1009.94	989.03	926.67	1000.75	989.905	1022.54	996.36	958.975	940.956	988.264
generation 3-1	12.2258	1.1774	10.7903	0.1129	0.0794	11.6129	6.7523	22.6794	6.2258	336.997	321.064	285.818	280.175	239.777	321.823	386.357	381.896	302.53	277.94	332.662	378.319	384.094
generation 3-2	6.5484	3.2097	14.5323	0.2368	0.02	6.58065	9.3106	7.6042	6.7419	817.845	1006.89	810.948	717.142	733.501	628.137	807.462	670.684	712.689	722.468	718.633	674.651	629.339
generation 3-3	4.4194	2.4194	2.371	0.0355	0.069	9.87096	6.7523	7.6042	6.7419	886.957	1010.95	927.221	879.949	771.018	918.009	854.331	840.602	809.375	830.023	791.397	797.961	770.953
generation 3-4	12.2258	1.1774	10.7903	0.1129	0.0794	11.6129	6.7523	7.6042	6.7419	629.9	645.974	568.705	505.524	579.852	522.398	488.931	475.893	482.843	526.241	553.96	531.28	443.97
generation 3-5	6.5484	3.2097	2.371	0.0355	0.0665	9.87096	6.7523	7.6042	6.7419	697.593	752.951	744.774	819.043	742.62	755.464	825.84	710.677	819.113	776.25	800.113	842.519	750.632
generation 3-6	4.4194	2.4194	14.5323	0.2368	0.069	9.87096	11.1381	0.51	5.0645	411.787	251.072	251.811	334.417	334.796	311.788	313.134	312.436	378.623	270.81	324.062	333.427	282.736
generation 3-7	12.2258	3.3226	12.6613	0.4845	0.0794	11.6129	11.1381	0.51	5.0645	281.439	168.165	204.53	194.29	185.105	262.165	208.23	231.657	146.915	246.347	218.759	277.728	393.766
generation 3-8	18.6129	1.1774	10.7903	0.1129	0.0794	6.96774	5.2903	24.4529	6.2258	717.645	632.379	540.096	571.25	624.457	723.246	645.918	684.988	642.561	597.604	587.289	673.75	628.653
generation 3-9	12.2258	1.1774	3.3065	0.1129	0.02	6.58065	9.3106	22.6794	6.2258	693.035	711.907	732.359	575.849	563.65	612.541	609.233	592.662	638.016	596.124	615.517	498.789	590.104
generation 3-10	6.5484	3.2097	14.5323	0.2368	0.0794	11.6129	6.7523	7.6042	6.7419	886.158	790.476	740.356	494.885	605.944	605.386	678.465	703.576	451.119	576.235	555.425	553.07	607.22
generation 3-11	6.5484	3.2097	14.5323	0.0355	0.069	9.87096	6.7523	7.6042	6.7419	912.287	963.527	731.799	830.349	744.818	731.169	834.036	765.87	927.745	790.877	791.998	845.626	1000.97
generation 3-12	4.4194	2.4194	2.371	0.2368	0.069	9.87096	11.1381	0.51	5.0645	504.85	360.468	266.485	334.417	334.796	377.912	313.134	268.187	344.79	270.35	315.76	333.427	268.969
generation 3-13	12.2258	1.1774	10.7903	0.1129	0.0794	11.6129	6.7523	7.6042	6.7419	486.557	3.77049	300.852	505.524	579.852	522.398	488.931	475.893	482.843	526.241	553.96	531.28	443.97
generation 3-14	12.2258	3.3226	12.6613	0.4845	0.0794	6.96774	2.3665	24.4529	6.2258	660.248	745.234	455.57	627.654	600.075	653.468	650.099	561.819	604.005	670.922	739.173	623.989	706.881
generation 3-15	6.5484	3.2097	14.5323	0.2368	0.069	9.87096	6.7523	7.6042	6.7419	558.649	694.101	584.178	619.523	726.59	696.113	641.741	724.24	560.677	722.593	646.304	644.563	685.344
generation 3-16	12.2258	1.1774	10.7903	0.1129	0.0794	11.6129	11.1381	4.0571	5.0645	174.702	694.101	240.036	350.407	349.312	409.231	298.987	308.983	350.666	395.98	445.976	227.233	302.126

## Sheet: P
	x1	x2	x3	x4	x5	x6	x7	x8	x9	replicate 1	replicate 2	replicate 3													R2
case	(NH4)2HPO4	KCl	MgSO4.7.H2O	FeSO4	CaCl2	glycerol	methanol	sorbitol	pH	P	P	P	model 1	model 2	model 3	model 4	model 5	model 6	model 7	model 8	model 9	model 10		model 1	0.866	ypred=(4620562404491099.*x(:,6))./9007199254740992 - (4620562404491099.*x(:,3))./18014398509481984 - 0.76042402156166539780035584783491.*x(:,1) - (4620562404491099.*x(:,8))./18014398509481984 + (2976197302369423.*x(:,9) + 32328645577257620.3952)./(140737488355328.*x(:,6) - 140737488355328.*x(:,4) + (140737488355328.*x(:,2))./x(:,8)) - (4620562404491099.*x(:,2).*x(:,7))./18014398509481984 + (67168…
generation 1-1	4.4194	2.4194	2.371	0.0355	0.0226	6.58065	9.3106	24.4529	6.2258	31.9088	31.8191	19.9134	34.6238	33.1525	34.6575	36.0073	27.1529	35.4172	34.251	32.4965	34.4699	35.5156		model 2	0.79	ypred=(16503027558698854.*x(:,5) + 8251513779349427.*x(:,9))./(35184372088832.*x(:,6) + 35184372088832.*x(:,7) + (35184372088832.*x(:,8))./x(:,9)) - (5306850649535549.*x(:,9))./2251799813685248 - (5306850649535549.*x(:,4))./2251799813685248 - (5306850649535549.*x(:,7))./(2251799813685248.*x(:,1)) - (1439965140802145.*(x(:,2) + x(:,6) + x(:,1).*x(:,4)).*(x(:,2) - x(:,4) + x(:,5) - 0.4519))./225179…
generation 1-2	6.5484	3.2097	14.5323	0.2368	0.0742	9.87096	6.7523	7.6042	6.7419	26.0981	21.1861	25.5002	34.3748	34.6122	33.9414	31.0353	31.249	31.1435	29.1213	33.0321	27.2113	30.9516		model 3	0.87	ypred=(8448108954779275.*x(:,4))./1125899906842624 - (5430767580541931.*x(:,1))./9007199254740992 - 4.8586478891484729723537761003627.*x(:,6) + (5430767580541931.*x(:,9))./9007199254740992 + (8448108954779275.*x(:,5).*x(:,6))./1125899906842624 + (2.144825374446247672899357183951.*x(:,5))./(x(:,7) - x(:,9)) + (8448108954779275.*x(:,4).^2.*x(:,7))./(1125899906842624.*x(:,2)) - (4266087895431385.*x(…
generation 1-3	12.2258	1.1774	10.7903	0.1129	0.0845	11.6129	11.1381	0.51	5.0645	29.614	15.5981	18.0513	20.4223	19.1683	22.7465	22.1473	24.4651	16.7626	11.9796	17.6567	14.5637	19.1101		model 4	0.836	ypred=(14970303873769959.*x(:,9))./9007199254740992 - (4990101291256653.*x(:,2))./4503599627370496 - (2962074763770173.*x(:,6))./562949953421312 - (4990101291256653.*x(:,8))./9007199254740992 - (4990101291256653.*x(:,1))./4503599627370496 + (2962074763770173.*x(:,4))./(562949953421312.*x(:,6) - 562949953421312.*x(:,7)) - (2962074763770173.*x(:,2))./(562949953421312.*x(:,7)) - (630445938997157.*x(…
generation 1-4	20.0323	1.1774	6.1129	0.3761	0.0716	6.58065	3.0974	0.51	3.6452	27.3192	41.3541	29.9058	36.6309	35.9538	29.7386	33.0393	35.9525	41.3365	33.5432	31.3358	27.4066	35.8058		model 5	0.834	ypred=(13786114709899707.*x(:,4))./1125899906842624 - (2515253804987357.*x(:,1))./2251799813685248 - (5635430452456175.*x(:,6))./1125899906842624 + (2515253804987357.*x(:,7))./2251799813685248 + (5635430452456175.*x(:,9))./1125899906842624 + (2515253804987357.*x(:,6) + 2515253804987357.*x(:,7))./(2251799813685248.*x(:,2) + 2251799813685248.*x(:,8)) - (5635430452456175.*x(:,2).*x(:,4))./1125899906…
generation 1-5	18.6129	3.3226	12.6613	0.4845	0.0768	6.96774	5.2903	24.4529	6.2258	18.1836	24.3026	18.823	23.5427	20.6459	25.4246	21.863	23.7446	20.9834	22.5248	25.3048	12.6479	23.5462		model 6	0.791	ypred=(6042536809402947.*x(:,5))./562949953421312 - (2931565440727979.*x(:,4))./35184372088832 - (41842043888569379.*x(:,6))./9007199254740992 - (54838545061877773.*x(:,7))./9007199254740992 + (6498250586654197.*x(:,7).*x(:,9))./9007199254740992 + (37.487989483651529356311726814965.*x(:,2))./x(:,7).^2 - (2764018277869409.*(x(:,2) + x(:,8)).*(x(:,1) + 2.*x(:,2) + 7.0392))./(9007199254740992.*x(:,4…
generation 1-6	15.7742	2.871	7.0484	0.4381	0.1	8.32257	8.5797	5.8306	5.9677	24.1184	22.906	23.011	20.2055	22.5593	24.1205	18.355	26.1792	20.4345	20.1774	17.3436	25.1014	22.9714		model 7	0.868	ypred=(5532791722730515.*x(:,9) - 6508776182620177.846)./(140737488355328.*(x(:,4) - 3.8723).*(x(:,4) - x(:,6) + 4.8015)) - (799101878785855.*x(:,1).*x(:,4) - (799101878785855.*x(:,3))./x(:,8))./(2251799813685248.*x(:,7) - 2251799813685248.*x(:,6) + 2251799813685248.*x(:,9)) - (4293125409267025.*x(:,1).*x(:,4) - 11282762888094668.4025)./(36028797018963968.*x(:,7) - 36028797018963968.*x(:,9)) + (5…
generation 1-7	11.5161	3.8871	0.5	0.2368	0.0432	11.6129	6.0213	5.8306	6.871	15.2886	15.0547	14.399	15.7042	17.4122	7.94356	17.1106	15.8444	20.1909	13.575	13.2152	14.482	16.0066		model 8	0.859	ypred=(8145683935006371.*x(:,6))./9007199254740992 - (6210505032446065.*x(:,3))./9007199254740992 + (8145683935006371.*x(:,7))./9007199254740992 - (8145683935006371.*x(:,8))./9007199254740992 + (8145683935006371.*x(:,4).*x(:,8))./9007199254740992 - (8145683935006371.*x(:,2))./(9007199254740992.*x(:,8)) + (967589451280153.*x(:,8))./(4503599627370496.*x(:,2)) + (967589451280153.*x(:,8))./(450359962…
generation 1-8	11.5161	2.7581	9.3871	0.469	0.0226	9.29031	4.1939	8.491	6.7419	12.417	16.523	16.1066	19.1446	26.5324	20.3581	26.6107	22.4473	20.5665	18.7956	20.4056	21.5209	30.0757		model 9	0.881	ypred=(6286607128564021.*x(:,5))./(1099511627776.*x(:,1).*(x(:,5) - x(:,3) + 2.*x(:,6))) - (3394782501961397.*x(:,9) - 10313349240958724.086)./(140737488355328.*(x(:,6) - 3.7134).*(x(:,5) - x(:,3) + x(:,6) + x(:,9))) - (1851510795439597.*x(:,9))./(549755813888.*x(:,6).*(x(:,4) - x(:,6)).*(x(:,6) + x(:,7) + x(:,1)./x(:,7))) + (1136423289302801.*x(:,5).^2.*x(:,9))./(1099511627776.*x(:,2).*x(:,4).*x…
generation 1-9	9.3871	0.5	3.7742	0.3916	0.0794	6.38709	4.1939	18.2455	4.5484	44.1133	22.1494	38.1308	37.4699	39.3023	39.8793	41.1009	33.3641	35.275	36.25	39.5339	36.4206	44.7377		model 10	0.775	ypred=(6169974417832265.*x(:,3))./36028797018963968 - (4016188540993597.*x(:,5))./1125899906842624 - (134688007729627369.*x(:,6))./36028797018963968 - (4016188540993597.*x(:,7))./1125899906842624 + (4016188540993597.*x(:,1).*x(:,5))./1125899906842624 - (6169974417832265.*x(:,1).*x(:,6))./36028797018963968 - (4016188540993597.*x(:,5))./(1125899906842624.*x(:,4)) - (6169974417832265.*x(:,1).*(x(:,8…
generation 1-10	24.2903	3.4355	7.0484	0.5	0.069	6.77418	8.2142	7.6042	6.2258	20.858	31.6545	22.6191	26.2081	28.7968	19.7185	22.5392	21.6049	20.6196	21.634	34.2044	27.9889	23.5629
generation 1-11	14.3548	1.0645	3.7742	0.4071	0.0535	8.32257	4.9248	5.8306	5.7097	26.9657	22.857	21.1193	27.3271	35.8312	25.5434	33.0013	25.0654	24.7173	20.4441	20.8372	26.3441	30.9667
generation 1-12	10.8065	1.8548	14.0645	0.3452	0.0484	10.8387	11.869	18.2455	3.5161	8.04348	7.51429	8.60139	5.14899	7.39732	12.9039	9.32298	10.259	12.664	8.71114	7.7014	7.6355	4.01055
generation 1-13	10.8065	0.8387	11.2581	0.3916	0.069	11.8064	2.7319	27.1132	5.7097	6.04562	6.10718	6.58655	11.6109	0.755567	10.535	6.0101	10.5257	5.19496	12.6514	9.49575	12.1639	3.50959
generation 1-14	10.0968	1.0645	0.9677	0.0355	0.0432	8.51613	11.5035	28	5.0645	14.5719	19.5004	7.82585	18.9521	16.2707	18.8313	17.0122	14.0231	6.99281	15.7541	13.3564	15.6771	17.5007
generation 1-15	19.3226	0.9516	1.4355	0.3142	0.0871	10.258	8.5797	19.1323	4.2903	18.6925	12.9626	12.195	8.67017	11.2827	14.625	8.49263	7.45195	9.3976	10.5355	12.8491	11.0483	15.2905
generation 1-16	21.4516	2.3065	4.2419	0.0819	0.0794	10.6452	6.3868	12.9248	4.4194	4.48156	4.14529	8.18077	4.33685	11.0665	4.60569	7.79387	0.636766	5.72682	6.92267	4.86116	1.63024	3.73887
generation 2-1	6.5484	3.2097	14.5323	0.2368	0.02	6.58065	9.3106	22.6794	6.2258	45.3425	12.2967	34.141	30.0002	31.5893	27.8788	37.0194	41.0649	45.3468	34.1553	28.3029	37.854	33.3172
generation 2-2	4.4194	2.4194	2.371	0.0355	0.069	9.87096	6.7523	7.6042	6.7419	35.929	48.3983	69.9888	48.5185	42.3841	43.3638	45.2541	47.8379	42.145	44.5746	49.3871	47.6919	45.3896
generation 2-3	12.2258	1.1774	10.7903	0.1129	0.0794	11.6129	6.7523	7.6042	6.7419	10.2616	36.5309	91.6093	23.8645	25.8656	25.942	23.6946	21.8406	28.0459	27.1345	24.6018	26.9382	21.3416
generation 2-4	6.5484	3.2097	14.5323	0.2368	0.069	9.87096	11.1381	0.51	5.0645	2.96333	32.4364	7.35041	10.9109	14.5955	8.00036	7.64536	13.0285	19.8431	14.7614	12.457	8.0338	17.8451
generation 2-5	4.4194	2.4194	10.7903	0.3606	0.0794	11.6129	11.1381	0.51	5.0645	43.5391	19.742	16.1825	12.6311	11.0974	13.4828	18.59	11.4645	6.35801	13.1372	15.4666	17.9304	11.9831
generation 2-6	12.2258	1.1774	0.5	0.0355	0.02	6.58065	9.3106	24.4529	6.2258	1.13233	65.9317	32.5602	33.0329	31.5681	32.0876	29.3492	30.9497	27.051	34.1612	35.936	31.3024	29.773
generation 2-7	12.2258	3.3226	12.6613	0.4845	0.0794	6.96774	5.2903	24.4529	6.2258	16.9793	21.7222	42.5669	28.3486	34.1526	29.3956	28.9396	30.9292	31.868	31.6589	25.262	25.2037	34.4965
generation 2-8	18.6129	1.1774	10.7903	0.1129	0.0794	11.6129	11.1381	0.51	5.0645	35.1108	25.7399	15.2916	21.2197	14.4685	19.9216	15.9403	18.398	15.8857	11.1449	17.4105	12.9634	25.0322
generation 2-9	18.6129	3.3226	12.6613	0.1129	0.0794	11.6129	11.1381	0.51	5.0645	2.82778	5.5905	35.8082	8.16978	5.31111	5.2916	9.1248	5.02452	14.6249	11.0142	10.6423	11.5361	5.33701
generation 2-10	12.2258	1.1774	10.7903	0.4845	0.0794	6.96774	5.2903	24.4529	6.2258	35.6413	40.4436	3.54922	32.4731	37.8882	35.4298	33.4933	36.2989	38.8311	33.8157	32.8661	37.9033	34.8223
generation 2-11	18.6129	3.3226	12.6613	0.469	0.02	9.29031	4.1939	8.491	6.7419	15.8745	4.70936	36.4377	13.4836	5.17918	15.7936	17.1432	12.867	14.9701	15.1001	10.4418	17.1171	15.8559
generation 2-12	11.5161	2.7581	9.3871	0.4845	0.0794	6.96774	5.2903	24.4529	6.2258	60.2072	24.2324	51.5891	30.6729	37.2311	30.6438	30.9311	33.1299	34.9896	34.5565	50.487	39.0796	35.1486
generation 2-13	20.0323	1.1774	6.1129	0.4845	0.0794	6.96774	5.2903	24.4529	6.2258	36.8531	29.8098	27.8402	27.7838	18.0895	30.723	24.8437	27.5711	26.6027	31.1798	24.5304	32.5429	18.9514
generation 2-14	18.6129	3.3226	12.6613	0.3761	0.069	6.58065	3.0974	0.51	3.6452	61.4687	53.7652	66.365	60.1851	55.666	60.9364	62.4858	62.4782	53.9673	60.7211	59.43	64.1545	48.5344
generation 2-15	20.0323	1.1774	6.1129	0.3761	0.069	11.6129	11.1381	14.6984	5.0645	12.9308	8.3973	24.9895	4.95408	11.5023	11.2223	6.88621	6.53985	10.1892	10.2176	10.8165	9.06551	12.3895
generation 2-16	12.2258	1.1774	10.7903	0.1129	0.0794	6.58065	3.0974	0.51	3.6452	61.9262	65.6548	56.7481	59.6193	53.8286	62.0729	62.472	57.5863	60.2884	62.14	62.0945	61.1721	61.4947
generation 3-1	12.2258	1.1774	10.7903	0.1129	0.0794	11.6129	6.7523	22.6794	6.2258	8.42493	8.02659	6.17317	10.7412	17.0016	7.24131	10.8161	17.8557	12.2346	12.1525	3.64694	10.1137	11.5968
generation 3-2	6.5484	3.2097	14.5323	0.2368	0.02	6.58065	9.3106	7.6042	6.7419	46.2059	58.5401	55.5444	54.3861	49.6461	55.383	44.3714	44.4354	44.3354	55.5488	37.4733	50.4698	35.7391
generation 3-3	4.4194	2.4194	2.371	0.0355	0.069	9.87096	6.7523	7.6042	6.7419	45.2529	47.0208	40.1394	48.5185	42.3841	43.3638	45.2541	47.8379	42.145	44.5746	49.3871	47.6919	45.3896
generation 3-4	12.2258	1.1774	10.7903	0.1129	0.0794	11.6129	6.7523	7.6042	6.7419	26.1369	29.2296	27.2107	23.8645	25.8656	25.942	23.6946	21.8406	28.0459	27.1345	24.6018	26.9382	21.3416
generation 3-5	6.5484	3.2097	2.371	0.0355	0.0665	9.87096	6.7523	7.6042	6.7419	46.8183	40.7	44.8659	37.6362	37.516	41.604	41.452	40.291	39.229	43.6428	37.634	38.0931	42.4877
generation 3-6	4.4194	2.4194	14.5323	0.2368	0.069	9.87096	11.1381	0.51	5.0645	15.7171	12.013	9.91383	15.9504	17.4012	18.4322	12.0128	15.1913	19.2098	15.0313	13.6702	13.7089	20.3068
generation 3-7	12.2258	3.3226	12.6613	0.4845	0.0794	11.6129	11.1381	0.51	5.0645	10.7011	6.83596	7.25284	7.97815	2.62096	2.89945	9.81034	7.62504	3.3028	12.6632	10.7122	12.4922	2.65009
generation 3-8	18.6129	1.1774	10.7903	0.1129	0.0794	6.96774	5.2903	24.4529	6.2258	25.3585	21.8062	20.3044	24.68	21.2513	22.3544	25.6733	26.9915	21.482	17.0289	26.221	27.3883	22.3067
generation 3-9	12.2258	1.1774	3.3065	0.1129	0.02	6.58065	9.3106	22.6794	6.2258	27.2848	29.9121	34.3831	33.3589	32.5675	26.7589	33.4741	36.2454	35.127	33.0282	36.1801	31.4501	29.1582
generation 3-10	6.5484	3.2097	14.5323	0.2368	0.0794	11.6129	6.7523	7.6042	6.7419	30.0392	31.1211	30.9772	29.8026	24.4521	28.2405	22.6247	25.257	23.1506	26.1017	29.7466	20.8428	23.9266
generation 3-11	6.5484	3.2097	14.5323	0.0355	0.069	9.87096	6.7523	7.6042	6.7419	37.8542	41.0011	35.1827	34.5732	37.5518	41.7922	41.4559	40.392	39.259	43.2296	31.7617	41.7941	44.3686
generation 3-12	4.4194	2.4194	2.371	0.2368	0.069	9.87096	11.1381	0.51	5.0645	20.0337	14.1916	12.5701	13.1385	17.4012	18.4322	12.0128	15.1913	19.2098	13.8689	19.9028	18.1009	18.2242
generation 3-13	12.2258	1.1774	10.7903	0.1129	0.0794	11.6129	6.7523	7.6042	6.7419	20.2732	0.269321	13.312	23.8645	25.8656	25.942	23.6946	21.8406	28.0459	27.1345	24.6018	26.9382	21.3416
generation 3-14	12.2258	3.3226	12.6613	0.4845	0.0794	6.96774	2.3665	24.4529	6.2258	28.5822	27.2979	18.2228	30.9359	32.6612	28.3065	24.1679	27.6135	29.3364	30.5819	27.4621	25.0179	32.3764
generation 3-15	6.5484	3.2097	14.5323	0.2368	0.069	9.87096	6.7523	7.6042	6.7419	31.036	43.3813	32.6357	34.3748	34.542	32.6228	31.0341	31.0388	31.0444	29.1225	32.9258	25.901	30.927
generation 3-16	12.2258	1.1774	10.7903	0.1129	0.0794	11.6129	11.1381	4.0571	5.0645	7.66237	47.869	9.83754	13.2207	17.3974	8.26296	19.0431	16.8896	13.246	10.5498	16.9209	15.0498	15.5521
